# Supplementary material for: Taxonomy Identification and Phytotoxic Activities of Pectolytic Bacteria Isolated from Diseased Plants of Phalaenopsis Blume (Orchidaceae)
Source: Plants (Basel). 2026 Jun 18;15(12):1901. doi: 10.3390/plants15121901 (PMC13306336; doi:10.3390/plants15121901)
Supplement: Supplementary file 1 [file plants-15-01901-s001.zip]

Archive with 4 entries (4 files):
- Table S2.xlsx
- Table S1.pdf
- Figure S2.pdf
- Figure S1.pdf
