# Supplementary material for: Taxonomy Identification and Phytotoxic Activities of Pectolytic Bacteria Isolated from Diseased Plants of Phalaenopsis Blume (Orchidaceae)
Source: Plants (Basel). 2026 Jun 18;15(12):1901. doi: 10.3390/plants15121901 (PMC13306336; doi:10.3390/plants15121901)
Supplement: Supplementary file 1 [file plants-15-01901-s001.zip › Table S2.xlsx]

## Sheet: 16S rRNA test
Table S1. Results of the 16S rRNA test for 29 pectolytic strains isolated from soft-rot Phalaenopsis and the bacterial type strains. Data are presented for strains with identity values ​​greater than 98.64%.
Isolate	GenBank accession number	Type strain	Accession	Per. Ident
isolate RS8	PX277000.1	Microbacterium aerolatum V-73	NR_028944.1	0.9985
		Microbacterium caowuchunii ST-M6	NR_179834.1	0.9985
		Microbacterium ginsengiterrae DCY37	NR_116483.1	0.997
		Microbacterium natoriense TNJL143-2	NR_042983.1	0.997
		Microbacterium paraoxydans CF36	NR_025548.1	0.997
		Microbacterium wangruii zg-Y1090	NR_199966.1	0.9954
		Microbacterium capsulatum ASV81	NR_199480.1	0.9954
		Microbacterium testaceum DSM 20166	NR_026163.1	0.9954
		Microbacterium resistens DMMZ 1710	NR_026437.1	0.9939
		Microbacterium algihabitans KSW2-21	NR_197698.1	0.9939
		Microbacterium paulum 2C	NR_181679.1	0.9939
		Microbacterium algeriense G1	NR_180420.1	0.9939
		Microbacterium kyungheense THG-C26	NR_134086.1	0.9939
		Microbacterium flavum YM18-098	NR_041562.1	0.9939
		Microbacterium hydrocarbonoxydans BNP48	NR_042263.1	0.9939
		Microbacterium oleivorans BAS69	NR_042262.1	0.9939
		Microbacterium phyllosphaerae P 369/06	NR_025405.1	0.9939
		Microbacterium saperdae DSM 20169	NR_119270.1	0.9939
		Microbacterium lacticum IFO 14135	NR_115539.1	0.9939
		Microbacterium tumbae T7528-3-6b	NR_156954.1	0.9924
		Microbacterium panaciterrae DCY56	NR_134768.1	0.9924
		Microbacterium azadirachtae AI-S262	NR_116502.1	0.9924
		Microbacterium maritypicum DSM 12512	NR_114986.1	0.9924
		Microbacterium oxydans DSM 20578	NR_044931.1	0.9909
		Microbacterium galbum KSW4-17	NR_197700.1	0.9909
		Microbacterium phycohabitans KSW2-29	NR_197699.1	0.9909
		Microbacterium pygmaeum KV-490	NR_041406.1	0.9909
		Microbacterium foliorum P 333/02	NR_025368.1	0.9909
		Microbacterium schleiferi DSM 20489	NR_044936.1	0.9909
		Microbacterium luteolum DSM 20143	NR_119269.1	0.9893
		Microbacterium arabinogalactanolyticum DSM 8611	NR_044932.1	0.9893
		Microbacterium keratanolyticum IFO 13309	NR_036759.1	0.9878
		Microbacterium terricola KV-448	NR_041329.1	0.9878
		Microbacterium esteraromaticum DSM 8609	NR_026468.1	0.9878
isolate PL15	PX277018.1	Paracidovorax citrulli BC525	NR_118397.1	1
		Paracidovorax cattleyae ICMP 2826	NR_117497.1	1
		Acidovorax sacchari HC-19	NR_199402.1	0.9985
		Paracidovorax avenae ATCC 19860	NR_102856.1	0.9985
		Paracidovorax oryzae ATCC 19882 strain FC-143	NR_043752.1	0.9985
		Paracidovorax wautersii NF 1078	NR_109656.1	0.9883
		Acidovorax soli BL21	NR_116740.1	0.9883
isolate PhalM5	PX277003.1	Klebsiella oxytoca ATCC 13182	NR_041749.1	0.9956
		Klebsiella grimontii SB73	NR_159317.1	0.9926
		Klebsiella pasteurii SPARK836C1	NR_180640.1	0.9926
		Klebsiella michiganensis W14	NR_118335.1	0.9882
isolate PhalM12	PX277004.1	Pseudomonas soyae JL117	NR_181891.1	0.9813
isolate PL4	PX277014.1	Pseudomonas lurida P 513/18	NR_042199.1	0.9985
		Pseudomonas costantinii CFBP 5705	NR_025164.1	0.9985
		Pseudomonas aylmerensis S1E40	NR_169460.1	0.9971
		Pseudomonas palleroniana CFBP 4389	NR_029050.1	0.9971
		Pseudomonas tolaasii ATCC 33618	NR_114481.1	0.9956
		Pseudomonas pisciculturae P115	NR_179481.1	0.9942
		Pseudomonas allii MAFF 301514	NR_179337.1	0.9942
		Pseudomonas kairouanensis KC12	NR_179450.1	0.9942
		Pseudomonas trivialis P 513/19	NR_028987.1	0.9942
		Pseudomonas poae P 527/13	NR_028986.1	0.9942
		Pseudomonas simiae OLi	NR_042392.1	0.9942
		Pseudomonas petroselini MAFF 311094	NR_179384.1	0.9927
		Pseudomonas marginalis ICMP 3553	NR_117821.1	0.9927
		Pseudomonas extremaustralis 14-3	NR_114911.1	0.9927
		Pseudomonas fildesensis KG01	NR_170438.1	0.9912
		Pseudomonas kitaguniensis MAFF 212408	NR_179315.1	0.9912
		Pseudomonas nabeulensis E10B	NR_179451.1	0.9912
		Pseudomonas meridiana CMS 38	NR_025587.1	0.9912
		Pseudomonas antarctica CMS 35	NR_025586.1	0.9912
		Pseudomonas canadensis 2-92	NR_156852.1	0.9898
		Pseudomonas arenae VK110	NR_181728.1	0.9883
		Pseudomonas edaphica RD25	NR_179227.1	0.9883
		Pseudomonas fluorescens NBRC 14160	NR_113647.1	0.9883
		Pseudomonas veronii CIP 104663	NR_028706.1	0.9883
		Pseudomonas rhodesiae CIP 104664	NR_024911.1	0.9883
		Pseudomonas extremorientalis KMM 3447	NR_025174.1	0.9883
isolate PhalM4	PX277002.1	Pseudomonas juntendi BML3	NR_180497.1	1
		Pseudomonas laurentiana GSL-010	NR_179898.1	1
		Pseudomonas kurunegalensis RW1P2	NR_178288.1	1
		Pseudomonas faucium BML-PP048	NR_179339.1	0.9985
		Pseudomonas hunanensis LV	NR_178547.1	0.9985
		Pseudomonas promysalinigenes RW10S1	NR_178291.1	0.9985
		Pseudomonas vlassakiae RW4S2	NR_178289.1	0.9985
		Pseudomonas urethralis BML-PP042	NR_181197.1	0.997
		Pseudomonas alloputida Kh7	NR_179595.1	0.997
		Pseudomonas anuradhapurensis RD8MR3	NR_178286.1	0.997
		Pseudomonas monteilii NBRC 103158	NR_114224.1	0.997
		Pseudomonas taiwanensis DSM 21245	NR_116172.1	0.997
		Pseudomonas machongensis MH2	NR_199517.1	0.9956
		Pseudomonas ceruminis BML-PP028	NR_181196.1	0.9956
		Pseudomonas sichuanensis WCHPs060039	NR_180102.1	0.9956
		Pseudomonas entomophila L48	NR_102854.1	0.9956
		Pseudomonas guariconensis PCAVU11	NR_135703.1	0.9956
		Pseudomonas plecoglossicida NBRC 103162	NR_114226.1	0.9956
		Pseudomonas wayambapalatensis RW3S1	NR_178290.1	0.9956
		Pseudomonas oryzicola RD9SR1	NR_178287.1	0.9956
		Pseudomonas mosselii CFML 90-83	NR_024924.1	0.9956
		Pseudomonas plecoglossicida FPC951	NR_024662.1	0.9956
		Pseudomonas entomophila L48	NR_115336.1	0.9941
		Phytopseudomonas flavescens NBRC 103044	NR_114195.1	0.9941
		Pseudomonas benzenivorans DSM 8628	NR_116904.1	0.9941
		Pseudomonas monteilii CIP 104883	NR_112073.1	0.9926
		Pseudomonas reidholzensis ID3	NR_157777.1	0.9911
		Pseudomonas fortuita GMI12077	NR_197682.1	0.9911
		Pseudomonas piscis MC042	NR_179314.1	0.9911
		Pseudomonas kuykendallii H2	NR_118155.1	0.9911
		Pseudomonas putida NBRC 14164	NR_113651.1	0.9911
		Pseudomonas sessilinigenes CMR12a	NR_178366.1	0.9911
		Pseudomonas oryzihabitans L-1	NR_025881.1	0.9911
		Pseudomonas segetis FR1439	NR_043174.1	0.9896
		Pseudomonas boreofloridensis K13	NR_199512.1	0.9882
		Pseudomonas glareae KMM 9500	NR_145562.1	0.9882
		Pseudomonas cremoricolorata DSM 17059	NR_113855.1	0.9882
		Pseudomonas parafulva NBRC 16636	NR_113856.1	0.9882
isolate PR20	PX277029.1	Pseudomonas aeruginosa DSM 50071	NR_117678.1	1
		Pseudomonas tohonis TUM18999	NR_179382.1	0.9956
		Metapseudomonas boanensis DB1	NR_181770.1	0.9956
		Pseudomonas guezennei RA26	NR_114957.1	0.9956
		Metapseudomonas otitidis MCC10330	NR_043289.1	0.9941
		Pseudomonas furukawaii KF707	NR_179202.1	0.9927
		Metapseudomonas resinovorans ATCC 14235	NR_112062.1	0.9927
		Pseudomonas lalkuanensis PE08	NR_179771.1	0.9912
		Aquipseudomonas alcaligenes ATCC 14909	NR_114472.1	0.9897
isolate PL26	PX277023.1	Pseudomonas aeruginosa DSM 50071	NR_117678.1	1
		Pseudomonas tohonis TUM18999	NR_179382.1	0.9956
		Metapseudomonas boanensis DB1	NR_181770.1	0.9956
		Pseudomonas guezennei RA26	NR_114957.1	0.9956
		Metapseudomonas otitidis MCC10330	NR_043289.1	0.9941
		Pseudomonas furukawaii KF707	NR_179202.1	0.9927
		Metapseudomonas resinovorans ATCC 14235	NR_112062.1	0.9927
		Pseudomonas lalkuanensis PE08	NR_179771.1	0.9911
		Aquipseudomonas alcaligenes ATCC 14909	NR_114472.1	0.9897
isolate PL27	PX277024.1	Pseudomonas aeruginosa DSM 50071	NR_117678.1	1
		Pseudomonas tohonis TUM18999	NR_179382.1	0.9956
		Metapseudomonas boanensis DB1	NR_181770.1	0.9956
		Pseudomonas guezennei RA26	NR_114957.1	0.9956
		Metapseudomonas otitidis MCC10330	NR_043289.1	0.9941
		Pseudomonas furukawaii KF707	NR_179202.1	0.9927
		Metapseudomonas resinovorans ATCC 14235	NR_112062.1	0.9927
		Pseudomonas lalkuanensis PE08	NR_179771.1	0.9911
		Aquipseudomonas alcaligenes ATCC 14909	NR_114472.1	0.9897
isolate N2-3	PX277006.1	Psychrobacillus lasiicapitis NEAU-3TGS17	NR_159144.1	1
		Psychrobacillus soli NHI-2	NR_137244.1	1
		Lysinibacillus boronitolerans NBRC 103108	NR_114207.1	0.9979
		Lysinibacillus odysseyi 34hs-1 = NBRC 100172	NR_113881.1	0.9979
		Lysinibacillus pakistanensis NCCP-54	NR_113166.1	0.9979
		Lysinibacillus xylanilyticus XDB9	NR_116698.1	0.9979
		Lysinibacillus macroides LMG 18474	NR_114920.1	0.9979
		Lysinibacillus telephonicus S5H2222	NR_157637.1	0.9979
		Psychrobacillus vulpis Z8	NR_180209.1	0.9958
		Lysinibacillus halotolerans LAM612	NR_134073.1	0.9958
		Psychrobacillus mangrovi FJAT-51614	NR_199522.1	0.9936
		Lysinibacillus antri SYSU K30002	NR_180378.1	0.9936
		Ureibacillus chungkukjangi 2RL3-2	NR_109669.1	0.9936
		Lysinibacillus cresolivorans SC03	NR_145635.1	0.9937
		Ureibacillus sinduriensis BLB-1 = JCM 15800	NR_116552.1	0.9936
		Ureibacillus yapensis YLB-03	NR_165716.1	0.9915
		Ureibacillus endophyticus C9	NR_146821.1	0.9915
		Psychrobacillus glaciei PB01	NR_180750.1	0.9915
		Ureibacillus massiliensis 4400831	NR_043092.1	0.9915
		Planomicrobium iranicum MX6	NR_171442.1	0.9894
		Planococcus liqunii N056	NR_197701.1	0.9894
		Bacillus aequororis M-8	NR_181752.1	0.9894
		Lysinibacillus louembei NM73	NR_145586.1	0.9894
		Bacillus ndiopicus FF3	NR_149205.1	0.9894
		Planococcus citreus NBRC 15849	NR_113814.1	0.9894
		Metasolibacillus meyeri WS 4626	NR_117577.1	0.9894
		Planococcus plakortidis AS/ASP6 (II)	NR_109414.1	0.9894
		Chryseomicrobium palamuruense PU1	NR_151985.1	0.9894
		Chryseomicrobium imtechense MW 10	NR_117419.1	0.9894
		Planococcus maritimus strain TF-9	NR_025247.1	0.9894
		Sutcliffiella horikoshii DSM 8719	NR_119070.1	0.9894
		Planococcus rifietoensis M8	NR_025553.1	0.9894
		Planococcus maitriensis S1	NR_025592.1	0.9894
		Psychrobacillus psychrodurans 68E3	NR_025409.1	0.9894
isolate N2-6	PX277007.1	Psychrobacillus soli NHI-2	NR_137244.1	1
		Psychrobacillus lasiicapitis NEAU-3TGS17	NR_159144.1	0.9982
		Psychrobacillus vulpis Z8	NR_180209.1	0.9947
		Psychrobacillus mangrovi FJAT-51614	NR_199522.1	0.9911
		Psychrobacillus insolitus DSM 5	NR_042709.1	0.9911
		Psychrobacillus glaciei PB01	NR_180750.1	0.9893
		Psychrobacillus psychrodurans 68E3	NR_025409.1	0.9893
M3-3	PX277005.1	Bacillus proteolyticus MCCC 1A00365	PX471277.1	1
		Bacillus paranthracis MCCC 1A00395	MK508861.1	1
		Bacillus albus N35-10-2T	PV569754.1	1
		Bacillus cereus JCM 2152	MK182789.1	1
		Bacillus thuringiensis ATCC 10792	MN396730.1	1
		Bacillus paramobilis BML-BC017	PP758243.1	1
		Bacillus wiedmannii FSL W8-0169	PP757988.1	1
		Bacillus pacificus MCCC 1A06182	NR_157733.1	1
		Bacillus toyonensis BCT-7112	OQ626001.1	1
		Bacillus dicomae MHSD28	MN029053.2	1
		Bacillus sanguinis BML-BC004	NR_175555.1	1
		Bacillus fungorum 17-SMS-01	NR_170494.1	1
		Bacillus paramycoides MCCC 1A04098	MT508531.1	99,85%
		Bacillus tropicus MCCC 1A01406	MK351231.1	99,85%
		Bacillus clarus strain ATCC 21929	NR_180213.1	99,85%
		Bacillus anthracis ATCC 14578	NR_041248.1	99,85%
		Bacillus pseudomycoides DSM 12442	MN543762.1	99,70%
		Bacillus nitratireducens MCCC 1A00732	KJ812430.2	99,70%
		Bacillus hominis BML-BC059	NR_175557.1	99,70%
		Bacillus arachidis SY8	OM062591.1	99,70%
		Bacillus bingmayongensis FJAT-13831	JN411109.1	99,70%
		Bacillus gaemokensis BL3-6	NR_116644.1	99,70%
		Bacillus marcorestinctum LQQ	NR_117414.1	99,56%
		Bacillus rhizoplanae JJ-63	NR_181926.1	99,26%
		Bacillus yunxiaonensis FJAT-53711	NR_199426.1	99,11%
Rs9	PX277001.1	Bacillus altitudinis 41KF2b	MT569984.1	1
		Bacillus aerophilus 28K	MN845151.1	1
		Bacillus aerius 24K	MK850542.1	1
		Bacillus stratosphericus 41KF2a	ON878108.1	1
		Bacillus xiamenensis MCCC 1A00008	MG988382.1	99,85%
		Bacillus pumilus NBRC 12092	PX471243.1	99,70%
		Bacillus safensis NBRC 100820	PV535699.1	99,70%
		Bacillus zhangzhouensis MCCC 1A08372	PV529000.1	99,70%
		Bacillus australimaris MCCC 1A05787	MN077148.1	99,70%
Zeph1	PX277011.1	Bacillus pumilus NBRC 12092	PX471243.1	99,85%
		Bacillus safensis NBRC 100820	PV535699.1	99,85%
		Bacillus zhangzhouensis MCCC 1A08372	PV529000.1	99,85%
		Bacillus australimaris MCCC 1A05787	MN077148.1	99,85%
		Bacillus altitudinis 41KF2b	MT569984.1	99,55%
		Bacillus aerophilus 28K	MN845151.1	99,55%
		Bacillus aerius 24K	MK850542.1	99,55%
		Bacillus stratosphericus 41KF2a	ON878108.1	99,55%
		Bacillus xiamenensis MCCC 1A00008	MG988382.1	99,41%
		Bacillus maqinnsis Bos-x6-28	PQ499045.1	98,81%
Zeph3	PX277012.1	Bacillus altitudinis 41KF2b	MT569984.1	99,85%
		Bacillus aerophilus 28K	MN845151.1	99,85%
		Bacillus aerius 24K	MK850542.1	99,85%
		Bacillus stratosphericus 41KF2a	ON878108.1	99,85%
		Bacillus xiamenensis MCCC 1A00008	MG988382.1	99,70%
		Bacillus pumilus NBRC 12092	PX471243.1	99,56%
		Bacillus safensis NBRC 100820	PV535699.1	99,56%
		Bacillus zhangzhouensis MCCC 1A08372	PV529000.1	99,56%
		Bacillus australimaris MCCC 1A05787	MN077148.1	99,56%
isolate M3-1	PX277010.1	Paenibacillus amylolyticus NBRC 15957	OQ618980.1	0.9971
		Paenibacillus xylanivorans A59	KT461879.1	0.9971
		Paenibacillus tundrae A10b	MN728277.1	0.9971
		Paenibacillus tylopili MK2	NR_115990.1	0.9956
		Paenibacillus polysaccharolyticus BL9	NR_108250.1	0.9954
		Paenibacillus vandeheii	OQ836669.1	0.9942
		Paenibacillus mobilis S8	NR_163642.1	0.9942
		Paenibacillus pabuli NBRC 13638	NR_113627.1	0.9942
		Paenibacillus xylanexedens B22a	MN728276.1	0.9942
		Paenibacillus taichungensis BCRC 17757	NR_044428.1	0.9942
		Paenibacillus pabuli HSCC 492	NR_040853.1	0.9942
		Paenibacillus intestini LAH16	NR_156979.1	0.9938
		Paenibacillus xylanivorans A59	PQ740479.1	0.9928
		Paenibacillus macquariensis subsp. defensor M4-2	NR_041635.1	0.9924
		Paenibacillus silvae DB13031	NR_156836.1	0.9923
		Paenibacillus antarcticus 20CM	NR_027213.1	0.9909
		Paenibacillus glacialis KFC91	NR_116453.1	0.9909
isolate L2	PX277009.1	Paenibacillus amylolyticus S10_25	PV988485.1	1
		Paenibacillus marchantiae PAMC21343	OZ405147.1	1
		Paenibacillus mobilis 29069	PX420966.1	1
		Paenibacillus pabuli MGMM122	PX061243.1	1
		Paenibacillus taichungensis UNIJAG.PL.OR17	PX482860.1	1
		Paenibacillus tundrae 28542	PV960193.1	1
		Paenibacillus xylanexedens 28500	PV960151.1	1
		Paenibacillus xylanivorans CEMTC_9096	PV855874.1	1
isolate PR15	PX277027.1	Paenibacillus silvae DB13031	NR_156836.1	1
		Paenibacillus intestini LAH16	NR_156979.1	0.9942
		Paenibacillus polysaccharolyticus BL9	NR_108250.1	0.9942
		Paenibacillus barcinonensis BP-23	NR_042272.1	0.9942
		Paenibacillus hubeiensis ES5-4	OR584159.1	0.9938
		Paenibacillus puernese DCY97	NR_178753.1	0.9923
		Paenibacillus vandeheii	OQ836669.1	0.9923
		Paenibacillus amylolyticus NBRC 15957	OQ876690.1	0.9923
		Paenibacillus xylanivorans A59	KT461879.1	0.9923
		Paenibacillus pabuli NBRC 13638	NR_113627.1	0.9923
		Paenibacillus taichungensis BCRC 17757	NR_044428.1	0.9923
		Paenibacillus tundrae A10b	MN728277.1	0.9923
		Paenibacillus dongdonensis KUDC0114	NR_134112.1	0.9907
		Paenibacillus tylopili MK2	NR_115990.1	0.9907
		Paenibacillus oceanisediminis L10	NR_118217.1	0.991
		Paenibacillus filicis S4	KR051056.1	0.9895
		Paenibacillus seodonensis DCT-19	NR_165702.1	0.9892
isolate PR16	PX277028.1	Paenibacillus silvae DB13031	NR_156836.1	1
		Paenibacillus intestini LAH16	NR_156979.1	0.9942
		Paenibacillus polysaccharolyticus BL9	NR_108250.1	0.9942
		Paenibacillus barcinonensis BP-23	NR_042272.1	0.9942
		Paenibacillus hubeiensis ES5-4	OR584159.1	0.9938
		Paenibacillus puernese DCY97	NR_178753.1	0.9923
		Paenibacillus vandeheii	OQ836669.1	0.9923
		Paenibacillus amylolyticus NBRC 15957	OQ876690.1	0.9923
		Paenibacillus xylanivorans A59	KT461879.1	0.9923
		Paenibacillus pabuli NBRC 13638	NR_113627.1	0.9923
		Paenibacillus taichungensis BCRC 17757	NR_044428.1	0.9923
		Paenibacillus tundrae A10b	MN728277.1	0.9923
		Paenibacillus dongdonensis KUDC0114	NR_134112.1	0.9907
		Paenibacillus tylopili MK2	NR_115990.1	0.9907
		Paenibacillus oceanisediminis L10	NR_118217.1	0.991
		Paenibacillus filicis S4	KR051056.1	0.9895
PR10	PX277026.1	Paenibacillus silvae DB13031	NR_156836.1	1
		Paenibacillus intestini LAH16	NR_156979.1	0.9942
		Paenibacillus polysaccharolyticus BL9	NR_108250.1	0.9942
		Paenibacillus barcinonensis BP-23	NR_042272.1	0.9942
		Paenibacillus hubeiensis ES5-4	OR584159.1	0.9938
		Paenibacillus puernese DCY97	NR_178753.1	0.9923
		Paenibacillus vandeheii	OQ836669.1	0.9923
		Paenibacillus amylolyticus NBRC 15957	OQ876690.1	0.9923
		Paenibacillus xylanivorans A59	KT461879.1	0.9923
		Paenibacillus pabuli NBRC 13638	NR_113627.1	0.9923
		Paenibacillus tundrae A10b	MN728277.1	0.9923
		Paenibacillus taichungensis BCRC 17757	NR_044428.1	0.9923
		Paenibacillus oceanisediminis L10	NR_118217.1	0.991
		Paenibacillus dongdonensis KUDC0114	NR_134112.1	0.9907
		Paenibacillus tylopili MK2	NR_115990.1	0.9907
		Paenibacillus filicis S4	KR051056.1	0.9895
		Paenibacillus seodonensis DCT-19	NR_165702.1	0.9892
isolate M3-6	PX277008.1	Paenibacillus amylolyticus S10_25	PV988485.1	1
		Paenibacillus marchantiae PAMC21343	OZ405147.1	1
		Paenibacillus mobilis 29069	PX420966.1	1
		Paenibacillus pabuli MGMM122	PX061243.1	1
		Paenibacillus taichungensis UNIJAG.PL.OR17	PX482860.1	1
		Paenibacillus tundrae 28542	PV960193.1	1
		Paenibacillus xylanexedens 28500	PV960151.1	1
		Paenibacillus xylanivorans CEMTC_9096	PV855874.1	1
isolate PL23	PX277022.1	Paenibacillus hunanensis FeL05	MT781366.1	0.9985
		Paenibacillus campi SGZ-1009	OR910601.1	0.9877
		Paenibacillus wenxiniae 373	NR_145946.1	0.9884
isolate PL6	PX277016.1	Paenibacillus hunanensis FeL05	MT781366.1	0.9985
		Paenibacillus campi SGZ-1009	OR910601.1	0.9877
		Paenibacillus wenxiniae 373	NR_145946.1	0.9883
isolate PL18	PX277020.1	Paenibacillus hunanensis FeL05	MT781366.1	0.9986
		Paenibacillus campi SGZ-1009	OR910601.1	0.9877
		Paenibacillus wenxiniae 373	NR_145946.1	0.9884
isolate PL17	PX277019.1	Paenibacillus hunanensis FeL05	MT781366.1	0.9985
		Paenibacillus campi SGZ-1009	OR910601.1	0.9876
		Paenibacillus wenxiniae 373	NR_145946.1	0.9883
isolate PL19	PX277021.1	Paenibacillus hunanensis FeL05	MT781366.1	0.9971
isolate PL11	PX277017.1	Paenibacillus hunanensis FeL05	MT781366.1	0.9971
		Paenibacillus campi SGZ-1009	OR910601.1	0.9878
		Paenibacillus wenxiniae 373	NR_145946.1	0.9871
isolate PL5	PX277015.1	Paenibacillus hunanensis FeL05	MT781366.1	0.9971
		Paenibacillus campi SGZ-1009	OR910601.1	0.9876
		Paenibacillus wenxiniae 373	NR_145946.1	0.987
isolate PL2	PX277013.1	Paenibacillus hunanensis FeL05	MT781366.1	0.9956
